# Supplementary material for: TGF-β2 Induces Gli1 in a Smad3-Dependent Manner Against Cerebral Ischemia/Reperfusion Injury After Isoflurane Post-conditioning in Rats
Source: Front Neurosci. 2019 Jun 26;13:636. doi: 10.3389/fnins.2019.00636 (PMC6608402; doi:10.3389/fnins.2019.00636)
Supplement: TABLE S1 — Neurologic Deficit Scores. [file Table_1.XLS]

## Sheet: Sheet1
Neurologic Deficit Scores
Sham	I/R	I/R+Pir	I/R+CYC	ISO	ISO+Pir	ISO+SIS3	ISO+CYC	ISO+Pir+CYC
0	3	4	5	3	4	4	3	4
0	4	4	4	2	4	3	5	3
0	4	5	3	3	2	5	2	5
0	3	5	5	1	3	3	4	4
0	3	4	5	2	2	4	2	2
0	5	4	5	2	4	3	3	3
0	4	5	4	3	3	2	4	4
0	3	4	5	2	5	3	5	4
0	3.625	4.375	4.5	2.25	3.375	3.375	3.5	3.625
0	3.63±0.74	4.38±0.52	4.5±0.76	2.25±0.71	3.38±1.06	3.38±0.92	3.5±1.2	3.63±0.92
