# Supplementary material for: TGF-β2 Induces Gli1 in a Smad3-Dependent Manner Against Cerebral Ischemia/Reperfusion Injury After Isoflurane Post-conditioning in Rats
Source: Front Neurosci. 2019 Jun 26;13:636. doi: 10.3389/fnins.2019.00636 (PMC6608402; doi:10.3389/fnins.2019.00636)
Supplement: TABLE S2 — TTC Infarct Volumes. [file Table_2.XLS]

## Sheet: Sheet1
	Sham	分总面积	未梗死面积	梗死面积	梗死百分比		梗死百分数
	I/R	2.2	1.93	0.27
		3.43	2.81	0.62
		4.06	3.97	0.09
		4.16	4.04	0.12
		3.43	3.3	0.13
	整总面积	17.28	16.05	1.23	0.0711806		27.12
	I/R+Pir	18098		4075
		30364		11998
		26392		9139
		27178		1980
		24913		1592
		126945		28784	0.226744		42.67
	I/R+CYC	13758		107
		20952		6405
		22970		5989
		22176		5840
		18852		1538
		98708		19879	0.201392		40.14
	ISO	2.22	2.08
		3.76	3.06
		4.63	4.33
		5	4.59
		4.05	3.84
		19.66	17.9	1.76	0.0895219		15.95
	ISO+Pir	3.19	3.01
		3.54	2.87
		4.72	3.9
		4.54	4.42
		3.83	3.5
		19.82	17.7	2.12	0.106963		25.69
	ISO+SIS3	3.2	3.04
		3.58	2.88
		4.32	3.86
		3.63	3.17
		4.78	4.35
		19.51	17.3	2.21	0.113275		26.32
	ISO+CYC	2.17	1.79
		3.37	2.95
		4.1	3.44
		4.69	4.4
		3.95	3.75
		18.28	16.33	1.95	0.106674		25.67
	ISO+Pir+CYC	1.78	1.58
		2.52	1.88
		3.67	2.2
		3.74	2.82
		3.37	2.9
		15.08	11.38	3.7	0.245358		29.53

## Sheet: Sheet2
Sham	分总面积	未梗死面积	梗死面积	梗死百分比		梗死百分数
I/R	2.18	1.47	0.71
	3.14	2.37	0.77
	4.04	3.29	0.75
	4.14	3.84	0.3
	3.42	3.2	0.22
整总面积	16.92	14.17	2.75	0.16253		26.25
I/R+Pir	18171	11051	7120
	30442	15888	14554
	26533	14006	12527
	27169	20613	6556
	24928	13954	10974	0.440228		44.02
I/R+CYC	13660	13552	108
	20866	16397	4469
	22868	17886	4982
	22099	12079	10020
	18773	13040	5733
	98266	72954	25312	0.257587		40.76
ISO	2.21	1.68
	3.75	2.87
	4.62	4.18
	4.99	4.06
	4.04	2.97
	19.61	15.76	3.85	0.196328		16.63
ISO+Pir	3.19	2.66
	3.54	2.55
	4.72	3.24
	4.54	4.15
	3.83	2.93
	19.82	15.53	4.29	0.216448		24.48
ISO+SIS3	3.19	2.76
	3.57	2.61
	4.31	3.4
	3.62	2.85
	4.78	4.15
	19.47	15.77	3.7	0.190036		25.01
ISO+CYC	2.17	1.43
	3.37	2.79
	4.09	3.26
	4.68	4.24
	3.95	3.27
	18.26	14.99	3.27	0.17908		27.91
ISO+Pir+CYC	1.77	1.3
	2.51	1.8
	3.65	2.08
	3.73	2.71
	3.36	2.76
	15.02	10.65	4.37	0.290945		29.09

## Sheet: Sheet3
Sham	分总面积	未梗死面积	梗死面积	梗死百分比		梗死百分数
I/R	2.19	1.43
	3.42	2.32
	4.06	3.22
	4.15	3.81
	3.43	3.16
整总面积	17.25	13.94	3.31	0.191884		29.18
I/R+Pir	17997	10353
	30220	10759
	26266	13900
	26862	21318
	23156	16918
	124501	73248	51253	0.411667		41.17
I/R+CYC	13731	13412
	20930	14227
	22924	14913
	22149	7529
	18833	12133
	98567	62214	36353	0.368815		38.86
ISO	2.21	1.8
	3.75	2.96
	4.62	4.2
	4.99	4.37
	4.04	3.65
	19.61	16.98	2.63	0.134115		14.41
ISO+Pir	3.18	2.55
	3.54	2.56
	4.72	3.29
	4.54	4.25
	3.83	3.17
	19.81	15.82	3.99	0.201413		24.13
ISO+SIS3	3.19	2.33
	3.57	2.26
	4.31	2.98
	3.62	2.48
	4.77	3.87
	19.46	13.92	5.54	0.284687		28.46
ISO+CYC	2.17	1.18
	3.37	2.32
	4.1	3.11
	4.68	3.76
	3.95	2.27
	18.27	12.64	5.63	0.308155		30.81
ISO+Pir+CYC	1.77	1.07
	2.51	1.7
	3.65	2
	3.73	2.48
	3.36	2.56
	15.02	9.81	5.21	0.346871		34.68

## Sheet: Sheet4
I/R		I/R+Pir		I/R+CYC		ISO		ISO+1		ISO+2		ISO+3		ISO+1+3
27.12		42.67		40.14		15.95		25.69		26.32		25.67		29.53
26.25		44.02		40.76		16.63		24.48		25.01		27.91		29.09
29.18		41.17		38.86		14.41		24.13		28.46		30.81		34.68
27.52±1.5		42.62±1.43		39.92±0.97		15.66±1.14		24.77±0.82		26.6±1.74		28.13±2.58		31.1±3.11
