# Supplementary material for: TGF-β2 Induces Gli1 in a Smad3-Dependent Manner Against Cerebral Ischemia/Reperfusion Injury After Isoflurane Post-conditioning in Rats
Source: Front Neurosci. 2019 Jun 26;13:636. doi: 10.3389/fnins.2019.00636 (PMC6608402; doi:10.3389/fnins.2019.00636)
Supplement: TABLE S3 — HE Damaged Neurons. [file Table_3.XLS]

## Sheet: Sheet1
	Sham	神经元总数	受损神经元		百分比			Sham	I/R	I/R+Pir	I/R+CYC	ISO	ISO+Pir	ISO+SIS3	ISO+CYC	ISO+Pir+CYC
		107	11	0.102804				10.28	61.54	71.43	76.09	27.27	47.44	47.22	48.15	68.42
		95	13	0.136842				13.68	60.91	71	79.07	31.94	48.19	44.29	56.41	70.29
		103	14	0.135922				13.59	58.02	72.63	80.89	30.76	50.67	46.38	50.6	72.91
		305	38	0.12459	12.46			12.52±1.94	60.16±1.88	71.69±0.84	78.68±2.42	29.99±2.43	48.77±1.69	45.96±1.51	51.72±4.24	70.54±2.26
	I/R	78	48	0.615385
		87	53	0.609195
		81	47	0.580247
		246	148	0.601626	60.16
	总计数
	I/R+Pir	98	70	0.714286
		100	71	0.71
		95	69	0.726316
		293	210	0.716724	71.67
	I/R+CYC	92	70	0.76087
		86	68	0.790698
		89	72	0.808989
		267	210	0.786517	0.78
	ISO	77	21	0.272727
		72	23	0.319444
		78	24	0.307692
		227	68	0.299559
	ISO+Pir	78	37	0.474359
		83	40	0.481928
		75	38	0.506667
		236	115	0.487288
	ISO+SIS3	72	34	0.472222
		70	31	0.442857
		69	32	0.463768
		211	97	0.459716
	ISO+CYC	81	39	0.481481
		78	44	0.564103
		83	42	0.506024
		242	125	0.516529
	ISO+Pir+CYC	95	65	0.684211
		101	71	0.70297
		96	70	0.729167
		292	206	0.705479

## Sheet: Sheet2
Sham	分总面积	未梗死面积	梗死面积	梗死百分比		梗死百分数
I/R	2.18	1.47	0.71
	3.14	2.37	0.77
	4.04	3.29	0.75
	4.14	3.84	0.3
	3.42	3.2	0.22
整总面积	16.92	14.17	2.75	0.16253		26.25
I/R+Pir	18171	11051	7120
	30442	15888	14554
	26533	14006	12527
	27169	20613	6556
	24928	13954	10974	0.440228		44.02
I/R+CYC	13660	13552	108
	20866	16397	4469
	22868	17886	4982
	22099	12079	10020
	18773	13040	5733
	98266	72954	25312	0.257587		40.76
ISO	2.21	1.68
	3.75	2.87
	4.62	4.18
	4.99	4.06
	4.04	2.97
	19.61	15.76	3.85	0.196328		16.63
ISO+Pir	3.19	2.66
	3.54	2.55
	4.72	3.24
	4.54	4.15
	3.83	2.93
	19.82	15.53	4.29	0.216448		24.48
ISO+SIS3	3.19	2.76
	3.57	2.61
	4.31	3.4
	3.62	2.85
	4.78	4.15
	19.47	15.77	3.7	0.190036		25.01
ISO+CYC	2.17	1.43
	3.37	2.79
	4.09	3.26
	4.68	4.24
	3.95	3.27
	18.26	14.99	3.27	0.17908		27.91
ISO+Pir+CYC	1.77	1.3
	2.51	1.8
	3.65	2.08
	3.73	2.71
	3.36	2.76
	15.02	10.65	4.37	0.290945		29.09

## Sheet: Sheet3
Sham	分总面积	未梗死面积	梗死面积	梗死百分比		梗死百分数
I/R	2.19	1.43
	3.42	2.32
	4.06	3.22
	4.15	3.81
	3.43	3.16
整总面积	17.25	13.94	3.31	0.191884		29.18
I/R+Pir	17997	10353
	30220	10759
	26266	13900
	26862	21318
	23156	16918
	124501	73248	51253	0.411667		41.17
I/R+CYC	13731	13412
	20930	14227
	22924	14913
	22149	7529
	18833	12133
	98567	62214	36353	0.368815		38.86
ISO	2.21	1.8
	3.75	2.96
	4.62	4.2
	4.99	4.37
	4.04	3.65
	19.61	16.98	2.63	0.134115		14.41
ISO+Pir	3.18	2.55
	3.54	2.56
	4.72	3.29
	4.54	4.25
	3.83	3.17
	19.81	15.82	3.99	0.201413		24.13
ISO+SIS3	3.19	2.33
	3.57	2.26
	4.31	2.98
	3.62	2.48
	4.77	3.87
	19.46	13.92	5.54	0.284687		28.46
ISO+CYC	2.17	1.18
	3.37	2.32
	4.1	3.11
	4.68	3.76
	3.95	2.27
	18.27	12.64	5.63	0.308155		30.81
ISO+Pir+CYC	1.77	1.07
	2.51	1.7
	3.65	2
	3.73	2.48
	3.36	2.56
	15.02	9.81	5.21	0.346871		34.68
