# Supplementary material for: TGF-β2 Induces Gli1 in a Smad3-Dependent Manner Against Cerebral Ischemia/Reperfusion Injury After Isoflurane Post-conditioning in Rats
Source: Front Neurosci. 2019 Jun 26;13:636. doi: 10.3389/fnins.2019.00636 (PMC6608402; doi:10.3389/fnins.2019.00636)
Supplement: TABLE S4 — Nissl staining Surviving Neurons. [file Table_4.XLS]

## Sheet: Sheet1
			Histological grades (HG) and neuronal density (ND) in the hippocampal CA1
			Group		HG					ND
					0	Ⅰ	Ⅱ	Ⅲ
			Sham		6					202.33±10.39
			I/R				5	1		85.00±5.06*
			I/R+Pir				1	5		54.00±4.98*#
			I/R+CYC				1	5		50.33±5.65*#
			ISO			6				145.00±7.48*#▲&
			ISO+Pir				3	3		102.67±6.62*▲&
			ISO+SIS3				3	3		96.83±7.41*▲&
			ISO+CYC				4	2		99.50±9.57*▲&
			ISO+Pir+CYC				2	4		72.67±5.99*▲&

## Sheet: Sheet2
			Neuronal Density (ND)
	Sham	I/R	I/R+Pir	I/R+CYC	ISO	ISO+Pir	ISO+SIS3	ISO+CYC	ISO+Pir+CYC
	203	84	49	48	145	110	91	105	73
	189	78	57	59	136	97	103	96	68
	217	87	53	47	152	102	101	84	76
	205	82	48	54	144	93	92	103	64
	192	93	61	43	138	108	88	97	81
	208	86	56	51	155	106	106	112	74
	202.33±10.39	85±5.06	54±4.98	50.33±5.65	145±7.48	102.67±6.62	96.83±7.41	99.5±9.57	72.67±5.99
