# Supplementary material for: TGF-β2 Induces Gli1 in a Smad3-Dependent Manner Against Cerebral Ischemia/Reperfusion Injury After Isoflurane Post-conditioning in Rats
Source: Front Neurosci. 2019 Jun 26;13:636. doi: 10.3389/fnins.2019.00636 (PMC6608402; doi:10.3389/fnins.2019.00636)
Supplement: TABLE S5 — TUNEL-positive neurons. [file Table_5.XLS]

## Sheet: Sheet1
	Sham	神经元总数	染色阳性		百分比
		99	11	0.111111
		102	8	0.0784314
		93	10	0.107527
		294	29	0.0986395	9.86
	I/R	98	51	0.520408
		92	50	0.543478
		87	47	0.54023
		277	148	0.534296	53.43
	总计数
	I/R+Pir	82	59	0.719512
		97	73	0.752577
		95	67	0.705263
		274	199	0.726277	72.62
	I/R+CYC	95	68	0.715789
		87	68	0.781609
		98	76	0.77551
		280	212	0.757143	75.71
	ISO	81	27	0.333333
		73	22	0.30137
		87	25	0.287356
		241	74	0.307054	30.7
	ISO+Pir	102	47	0.460784
		95	44	0.463158
		87	39	0.448276
		284	130	0.457746	45.77
	ISO+SIS3	87	35	0.402299
		75	34	0.453333
		71	32	0.450704
		233	101	0.433476	43.35
	ISO+CYC	93	43	0.462366
		78	37	0.474359
		88	45	0.511364
		259	125	0.482625	48.26
	ISO+Pir+CYC	103	76	0.737864
		97	65	0.670103
		91	72	0.791209
		291	213	0.731959	73.19

## Sheet: Sheet2
Sham	I/R	I/R+Pir	I/R+CYC	ISO	ISO+Pir	ISO+SIS3	ISO+CYC	ISO+Pir+CYC
11.11	52.04	71.95	71.58	33.33	46.08	40.23	46.24	73.79
7.84	54.35	75.26	78.16	30.14	46.32	45.33	47.44	67.01
10.75	54.02	70.53	77.55	28.74	44.83	45.07	51.14	79.12
9.9±1.79	53.47±1.25	72.58±2.43	75.76±3.64	30.74±2.35	45.74±0.8	43.54±2.87	48.27±2.55	73.31±6.07
