# Supplementary material for: TGF-β2 Induces Gli1 in a Smad3-Dependent Manner Against Cerebral Ischemia/Reperfusion Injury After Isoflurane Post-conditioning in Rats
Source: Front Neurosci. 2019 Jun 26;13:636. doi: 10.3389/fnins.2019.00636 (PMC6608402; doi:10.3389/fnins.2019.00636)
Supplement: TABLE S6 — TGF-β2 Mean Density. [file Table_6.XLS]

## Sheet: Sheet1
	Sham	I/R	ISO	ISO+Pir	IR+Pir	ISO	ISO+Pir	ISO+SIS3	ISO+CYC	ISO+Pir+CYC
	0.0518	0.1123	0.1648	0.0991	0.0618	0.1648	0.0991	0.1386	0.1689	0.0817
	0.057	0.1152	0.1545	0.0944	0.0537	0.1545	0.0944	0.1438	0.1752	0.0774
	0.055	0.1379	0.1763	0.1008	0.059	0.1763	0.1008	0.1579	0.1642	0.0737
	0.05+0.003	0.122±0.014	0.165±0.011	0.098±0.003	0.058±0.004	0.165±0.011	0.098±0.003	0.147±0.01	0.169±0.006	0.078±0.004
	ISO	ISO+Pir	ISO+SIS3	ISO+CYC	ISO+Pir+CYC
	0.1648	0.0991	0.1386	0.1689	0.0817
	0.1545	0.0944	0.1438	0.1752	0.0774
	0.1763	0.1008	0.1579	0.1642	0.0737
