# Supplementary material for: TGF-β2 Induces Gli1 in a Smad3-Dependent Manner Against Cerebral Ischemia/Reperfusion Injury After Isoflurane Post-conditioning in Rats
Source: Front Neurosci. 2019 Jun 26;13:636. doi: 10.3389/fnins.2019.00636 (PMC6608402; doi:10.3389/fnins.2019.00636)
Supplement: TABLE S7 — Shh Mean Density. [file Table_7.XLSX]

## Sheet: Sheet1
	Sham	I/R	ISO	ISO+CYC	IR+CYC	ISO	ISO+Pir	ISO+SIS3	ISO+CYC	ISO+Pir+CYC
	0.0581	0.0858	0.1523	0.1002	0.0652	0.1523	0.1572	0.1731	0.0858	0.0849
	0.0513	0.0876	0.1388	0.1008	0.0647	0.1488	0.1556	0.1708	0.0876	0.0893
	0.0507	0.0906	0.1442	0.1074	0.0668	0.1442	0.1611	0.1742	0.0906	0.0827
	0.053±0.004	0.088±0.002	0.145±0.007	0.103±0.004	0.066±0.001	0.148±0.004	0.158±0.003	0.173±0.002	0.088±0.002	0.086±0.003
	ISO	ISO+Pir	ISO+SIS3	ISO+CYC	ISO+Pir+CYC
	0.1523	0.1572	0.1731	0.0858	0.0849
	0.1488	0.1556	0.1708	0.0876	0.0893
	0.1442	0.1611	0.1742	0.0906	0.0827
