# Supplementary material for: TGF-β2 Induces Gli1 in a Smad3-Dependent Manner Against Cerebral Ischemia/Reperfusion Injury After Isoflurane Post-conditioning in Rats
Source: Front Neurosci. 2019 Jun 26;13:636. doi: 10.3389/fnins.2019.00636 (PMC6608402; doi:10.3389/fnins.2019.00636)
Supplement: TABLE S9 — WB. [file Table_9.XLS]

## Sheet: Sheet1
TGF-β2	Sham	I/R	ISO	ISO+Pir	IR+Pir
	7629	10995	13647	9179	4084
	8618	9749	12311	9244	4454
	7230	10865	13849	8963	4825
Smad3	30150	30757	30856	28235	30055
	31251	30117	31064	30158	31285
	28611	28673	30518	31021	31717
p-Smad3	29118	39144	56520	29192	15368
	33483	39270	53716	30924	12314
	30108	43324	51187	32442	13263
内参	58320	59100	58382	61607	61434
	54841	52903	54131	54954	54326
	57851	60978	59032	55510	57707
	Sham	I/R	ISO	ISO+CYC	IR+CYC
Shh	10387	15582	22008	12514	8960
	11130	15313	20846	13360	9091
	11430	16704	20425	12171	9281
Patched	14589	29785	39906	18518	7158
	14841	30457	44481	17296	7860
	14636	27524	42945	18235	7330
Smo	23866	31773	40182	31691	25758
	27156	34560	41342	33949	23721
	28443	32314	39323	34431	26708
Gli	4325	7141	9625	6025	4811		Gli1	1	521	29	15115	100	15115
	4596	6732	10655	6450	4693			2	623	23	14041	98	14041
	4363	8159	10040	6351	5363			3	520	26	13662	99	13662
								4	748	80	59975	100	59975
内参	44841	47785	46708	50113	49846			5	653	91	59617	100	59617
	45426	42606	51387	44985	54048			6	599	95	57019	100	57019
	40133	39893	42062	45098	46593			7	691	124	85814	100	85814
								8	749	108	80518	99	80518
								9	797	113	89678	100	89678
								10	543	93	50639	100	50639
								11	470	93	43477	100	43477
TGF-β2	39139	29871	38205	35069	22687			12	525	84	44188	100	44188
	34893	29740	34800	35480	21297			13	440	45	19603	100	19603
	36135	27829	33070	32133	24793			14	334	51	16971	100	16971
								15	364	47	16992	100	16992
Smad3	26406	30898	29290	26367	29263
	27690	24569	26210	25302	27646
	28250	27461	27011	29675	29027
p-Smad3	48170	26305	26067	46120	32355
	46689	31334	31049	48289	29486
	49951	30098	25772	45182	29976
Shh	19032	19678	19258	14240	14253
	18466	16791	20610	14868	14554
	17629	18903	17055	14381	15371
patched	17873	19514	14035	12632	12561
	17651	14525	15706	13247	12485
	15527	15060	17499	12069	13029
Smo	18707	16137	17168	12317	10910
	15813	18784	19302	11616	13960
	19742	17332	16043	14577	11785
Gli	24044	19711	21051	19955	13401
	25103	19872	16482	20775	14341
	25421	19693	20688	19700	15567
内参	80855	79236	77587	77440	78007
	82358	82005	80305	79522	79202
	83179	80184	79571	80238	82023

## Sheet: Sheet2
TGF-β2	Sham	I/R	ISO	ISO+Pir	IR+Pir
	7629	10995	13647	9179	4084		p-Smad3	29118	39144	56520	29192	15368
	8618	9749	12311	9244	4454			33483	39270	53716	30924	12314
	7230	10865	13849	8963	4825			30108	43324	51187	32442	13263
内参	58320	59100	58382	61607	61434		Smad3	30150	30757	30856	28235	30055
	54841	52903	54131	54954	54326			31251	30117	31064	30158	31285
	57851	60978	59032	55510	57707			28611	28673	30518	31021	31717
TGF-β2/内参	0.130813	0.186041	0.233754	0.148993	0.0664778			0.965771	1.27269	1.83173	1.03389	0.511329
	0.157145	0.184281	0.22743	0.168213	0.0819865			1.07142	1.30391	1.7292	1.0254	0.393607
	0.124976	0.178179	0.234602	0.161466	0.083612			1.05232	1.51097	1.67727	1.04581	0.418167
			0.23±0	0.16±0.01	0.08±0.01			1.03±0.06	1.36±0.13	1.75±0.08	1.04±0.01	0.44±0.06
Shh	10387	15582	22008	12514	8960	Patched	14589	29785	39906	18518	7158	Smo	23866	31773	42182	31691	25758	Gli	15115	59975	85814	50639	19603
	11130	15313	20846	13360	9091		14841	30457	44481	17296	7860		27156	34560	44342	33949	23721		14041	59617	80518	43477	16971
	11430	16704	20425	12171	9281		14636	27524	42945	18235	7330		28443	32314	39323	34431	26708		13662	57019	89678	44188	16992
内参	44841	47785	46708	50113	49846	内参	44841	47785	46708	50113	49846	内参	44841	47785	46708	50113	49846	内参	44841	47785	46708	50113	49846
	45426	42606	51387	44985	54048		45426	42606	51387	44985	54048		45426	42606	45387	44985	54048		45426	42606	51387	44985	54048
	40133	39893	42062	45098	46593		40133	39893	42062	45098	46593		46133	39893	42062	45098	46593		40133	39893	42062	45098	46593
Shh/内参	0.231641	0.326086	0.471183	0.249716	0.179754	Ptc/内参	0.32535	0.623313	0.854372	0.369525	0.143602	Smo/内参	0.532236	0.664916	0.9031	0.632391	0.516752	Gli/内参	0.33708	1.2551	1.83724	1.0105	0.393271
	0.245014	0.359409	0.405667	0.296988	0.168202		0.326707	0.714852	0.865608	0.384484	0.145426		0.597807	0.811153	0.976976	0.754674	0.438888		0.309096	1.39926	1.56689	0.966478	0.313999
	0.284803	0.41872	0.485593	0.269879	0.199193		0.364687	0.689946	1.02099	0.404342	0.15732		0.616543	0.810017	0.934882	0.763471	0.573219		0.340418	1.4293	2.13204	0.979822	0.36469
	0.254±0.028	0.368±0.047	0.454±0.043	0.272±0.024	0.182±0.016		0.339±0.022	0.676±0.047	0.914±0.093	0.386±0.017	0.149±0.007		0.582±0.044	0.762±0.084	0.938±0.037	0.717±0.073	0.51±0.067		0.329±0.017	1.361±0.093	1.845±0.283	0.986±0.023	0.357±0.04

## Sheet: Sheet3
TGF-β2	39139	29871	38205	35069	22687	Shh	19032	19678	19258	14240	14253	patched	17873	19514	14035	12632	12561	Smo	18707	16137	17168	12317	10910	Gli	24044	19711	21051	19955	13401
	34893	29740	34800	35480	21297		18466	16791	20610	14868	14554		17651	14525	15706	13247	12485		15813	18784	19302	11616	13960		25103	19872	16482	20775	14341
	36135	27829	33070	32133	24793		17629	18903	17055	14381	15371		15527	15060	17499	12069	13029		19742	17332	16043	14577	11785		25421	19693	20688	19700	15567
内参	80855	79236	77587	77440	78007	内参	80855	79236	77587	77440	78007	内参	80855	79236	77587	77440	78007	内参	80855	79236	77587	77440	78007	内参	80855	79236	77587	77440	78007	p-Smad3
	82358	82005	80305	79522	79202		82358	82005	80305	79522	79202		82358	82005	80305	79522	79202		82358	82005	80305	79522	79202		82358	82005	80305	79522	79202
	83179	80184	79571	80238	82023		83179	80184	79571	80238	82023		83179	80184	79571	80238	82023		83179	80184	79571	80238	82023		83179	80184	79571	80238	82023
TGF-β2/内参	0.484064	0.376988	0.492415	0.452854	0.290833	Shh/内参	0.235384	0.248347	0.248212	0.183884	0.182714	Ptc/内参	0.22105	0.246277	0.180894	0.16312	0.161024	Smo/内参	0.231365	0.203657	0.221274	0.159052	0.139859	Gli/内参	0.297372	0.248763	0.271321	0.257683	0.171792	Smad3
	0.423675	0.362661	0.433348	0.446166	0.268895		0.224216	0.204756	0.256647	0.186967	0.183758		0.21432	0.177123	0.195579	0.166583	0.157635		0.192003	0.229059	0.240359	0.146073	0.176258		0.304803	0.242327	0.205243	0.261248	0.181069
	0.434425	0.347064	0.415604	0.400471	0.302269		0.211941	0.235745	0.214337	0.179229	0.187399		0.18667	0.187818	0.219917	0.150415	0.158846		0.237344	0.216153	0.201619	0.181672	0.143679		0.305618	0.245598	0.259994	0.24552	0.189788
		0.362±0.015	0.447±0.04	0.433±0.029	0.287±0.017		0.224±0.012	0.23±0.022	0.24±0.022	0.183±0.004	0.185±0.002	#DIV/0!	0.207±0.018	0.204±0.037	0.199±0.02	0.16±0.009	0.159±0.002	#DIV/0!	0.22±0.025	0.216±0.013	0.221±0.019	0.162±0.018	0.153±0.02		0.303±0.005	0.246±0.003	0.246±0.035	0.255±0.008	0.181±0.009
p-Smad3	48170	26305	26067	46120	32355
	46689	31334	31049	48289	29486
	49951	30098	25772	45182	29976
Smad3	26406	30898	29290	26367	29263
	27690	24569	26210	25302	27646
	28250	27461	27011	29675	29027
	1.82421	0.85135	0.889962	1.74916	1.10566
	1.68613	1.27535	1.18462	1.90851	1.06656
	1.76818	1.09603	0.95413	1.52256	1.03269
	1.76±0.069	1.074±0.213	1.01±0.155	1.727±0.194	1.068±0.037
